# Supplementary material for: Identification of 3,4-Dihydro-2H,6H-pyrimido[1,2-c][1,3]benzothiazin-6-imine Derivatives as Novel Selective Inhibitors of Plasmodium falciparum Dihydroorotate Dehydrogenase
Source: Int J Mol Sci. 2021 Jul 5;22(13):7236. doi: 10.3390/ijms22137236 (PMC8268581; doi:10.3390/ijms22137236)
Supplement: Supplementary file 1 [file ijms-22-07236-s001.zip]

Archive with 1 entries (1 files):
- ijms-1267010-supplementary.pdf
